# Supplementary material for: Context of substance initiation among urban Native Americans: an exploratory retrospective case-control study
Source: PeerJ. 2023 Nov 27;11:e16482. doi: 10.7717/peerj.16482 (PMC10688302; doi:10.7717/peerj.16482)
Supplement: Supplemental Information 1 [file peerj-11-16482-s001.xlsx]

## Sheet: Onset 11-8-19
Record ID	I am going to ask you about some things that sometimes happen when people use drugs or alcohol. I would like to know whether any of the following have happened when you have used alcohol, marijuana, methamphetamines, crack/cocaine, heroin, other opioids not prescribed to you or taken as prescribed (pain pills), or benzodiazepines (i.e. Xanax, Ativan, Klonopin, Valium). While using any substance, …	Now or in the past?	Had a desire to cut down or unsuccessful attempts to cut down?	Now or in the past?	Spent a lot of time getting, using, or recovering from the substance?	Now or in the past?	Had cravings?	Now or in the past?	Had your use impact your work, school or home life?	Now or in the past?	Continued to use despite it causing social problems?	Now or in the past?	Gave up important activities due to your use?	Now or in the past?	Used in dangerous situations?	Now or in the past?	Continued to use even when you know you have a physical or psychological problem that could be caused or made worse by the substance?	Now or in the past?	Developed tolerance meaning you needed to use more of the substance to get the same feeling as previous times you used it?	Now or in the past?	Had withdrawal symptoms or negative physical feelings after you recovered from using a substance?	Now or in the past?	Have you ever had two or more of those issues within a 12 month period when using: (choice=Alcohol)	Have you ever had two or more of those issues within a 12 month period when using: (choice=Marijuana)	Have you ever had two or more of those issues within a 12 month period when using: (choice=Methamphetamines)	Have you ever had two or more of those issues within a 12 month period when using: (choice=Crack/cocaine)	Have you ever had two or more of those issues within a 12 month period when using: (choice=Heroin)	Have you ever had two or more of those issues within a 12 month period when using: (choice=Other opioids not prescribed to you or taken as prescribed (pain pills, Percocet, etc))	Have you ever had two or more of those issues within a 12 month period when using: (choice=Benzodiazepines not prescribed to you or taken as prescribed (downers, Xanax, Ativan, Klonopin, Valium, etc))	Have you ever had two or more of those issues within a 12 month period when using: (choice=None)	What is your sex?	How much alcohol were you using on these days?	How old were you when you started using this amount?	How long did you continue to use this amount?	Were you drinking most:	Why did you continue to drink this amount of alcohol?	How old were you when you last drank alcohol?	During your greatest use, how often were you using marijuana?	How much marijuana were you using on those days?	How old were you when you started using this amount?	How long did you continue to use this amount?	Were you using marijuana most:	Why did you continue to use this amount of marijuana?	How old were you when you last used marijuana?	During your greatest use, how often were you using methamphetamines?	How much methamphetamines were you using on those days?	How old were you when you started using this amount?	How long did you continue to use this amount?	Were you using most:
1	Yes	In the past	Yes	In the past	No		No		Yes	In the past	Yes	In the past	Yes	In the past	No		Yes	In the past	No		Yes	In the past	Unchecked	Unchecked	Unchecked	Unchecked	Unchecked	Unchecked	Unchecked	Checked	Female
6	Yes	In the past	No		No		No		Yes	In the past	Yes	In the past	No		No		No		No		No		Unchecked	Unchecked	Unchecked	Unchecked	Unchecked	Unchecked	Unchecked	Checked	Male
7	No		No		No		No		No		No		No		No		No		No		No		Unchecked	Unchecked	Unchecked	Unchecked	Unchecked	Unchecked	Unchecked	Checked	Female
8	No		No		No		No		No		No		No		No		No		No		No		Unchecked	Unchecked	Unchecked	Unchecked	Unchecked	Unchecked	Unchecked	Checked	Female
10	No		No		No		No		No		No		No		No		No		No		No		Unchecked	Unchecked	Unchecked	Unchecked	Unchecked	Unchecked	Unchecked	Checked	Female
13	Yes	In the past	No		No		No		No		No		No		No		No		No		No		Unchecked	Unchecked	Unchecked	Unchecked	Unchecked	Unchecked	Unchecked	Checked	Female
17	No		No		No		No		No		No		No		No		No		No		No		Unchecked	Unchecked	Unchecked	Unchecked	Unchecked	Unchecked	Unchecked	Checked	Female
19	No		Yes	In the past	No		Yes	In the past	No		Yes	Now	Yes	Now	No		Yes	Now	No		Yes	In the past	Unchecked	Unchecked	Unchecked	Unchecked	Unchecked	Unchecked	Unchecked	Checked	Female
24	Yes	In the past	Yes	In the past	Yes	Now	Yes	In the past	No		No		No		Yes	In the past	No		Yes	In the past	Yes	In the past	Unchecked	Unchecked	Unchecked	Unchecked	Unchecked	Unchecked	Unchecked	Checked	Female
30	Yes	In the past	Yes	In the past	No		No		Yes	In the past	No		No		No		No		Yes	In the past	Yes	In the past	Unchecked	Unchecked	Unchecked	Unchecked	Unchecked	Unchecked	Unchecked	Checked	Male
32	Yes	In the past	Yes	In the past	Yes	In the past	Yes	In the past	Yes	In the past	Yes	In the past	Yes	In the past	Yes	In the past	Yes	In the past	Yes	In the past	Yes	In the past	Unchecked	Unchecked	Unchecked	Unchecked	Unchecked	Unchecked	Unchecked	Checked	Female
35	Yes	In the past	Yes	In the past	Yes	In the past	Yes	In the past	Yes	In the past	Yes	In the past	No		No		No		No		No		Unchecked	Unchecked	Unchecked	Unchecked	Unchecked	Unchecked	Unchecked	Checked	Female
37	Yes	In the past	Yes	In the past	Yes	In the past	Yes	In the past	Yes	In the past	Yes	In the past	Yes	In the past	Yes	In the past	Yes	In the past	Yes	In the past	No		Unchecked	Unchecked	Unchecked	Unchecked	Unchecked	Unchecked	Unchecked	Checked	Female
38	Yes	In the past	Yes	In the past	Yes	In the past	Yes	In the past	Yes	In the past	Yes	In the past	Yes	In the past	Yes	In the past	Yes	In the past	Yes	In the past	Yes	In the past	Unchecked	Unchecked	Unchecked	Unchecked	Unchecked	Unchecked	Unchecked	Checked	Male
39	No		No		No		No		No		No		No		No		No		No		No		Unchecked	Unchecked	Unchecked	Unchecked	Unchecked	Unchecked	Unchecked	Checked	Female
40	Yes	In the past	Yes	In the past	No		Yes	In the past	Yes	In the past	No		Yes	In the past	Yes	In the past	Yes	In the past	Yes	In the past	Yes	In the past	Checked	Unchecked	Unchecked	Unchecked	Unchecked	Unchecked	Unchecked	Checked	Female	2 cases split with others a 12 would get her drunk	18	33 years	With non-Natives	she souldn't quit. when she did she didn't passout ever.	33 years old
43	Yes	In the past	Yes	In the past	Yes	In the past	No		Yes	In the past	Yes	In the past	Yes	In the past	Yes	In the past	Yes	In the past	Yes	In the past	Yes	In the past	Unchecked	Unchecked	Unchecked	Unchecked	Unchecked	Unchecked	Unchecked	Checked	Male
44	Yes	In the past	Yes	In the past	No		No		Yes	In the past	Yes	In the past	No		Yes	In the past	Yes	In the past	No		Yes	In the past	Unchecked	Unchecked	Unchecked	Unchecked	Unchecked	Unchecked	Unchecked	Checked	Male
47	No		No		No		No		No		No		No		No		No		No		No		Unchecked	Unchecked	Unchecked	Unchecked	Unchecked	Unchecked	Unchecked	Checked	Female
48	No		Yes	In the past	Yes	In the past	Yes	In the past	Yes	In the past	Yes	In the past	No		No		Yes	In the past	No		Yes	In the past	Unchecked	Unchecked	Unchecked	Unchecked	Unchecked	Unchecked	Unchecked	Checked	Female
49	Yes	In the past	Yes	In the past	Yes	In the past	Yes	In the past	Yes	In the past	Yes	In the past	No		Yes	In the past	No		Yes	In the past	No		Unchecked	Unchecked	Unchecked	Unchecked	Unchecked	Unchecked	Unchecked	Checked	Female
50	No		No		No		Yes	Now	No		No		No		No		No		No		No		Unchecked	Unchecked	Unchecked	Unchecked	Unchecked	Unchecked	Unchecked	Checked	Female
52	Yes	In the past	Yes	In the past	Yes	In the past	Yes	In the past	Yes	In the past	No		No		Yes	In the past	No		Yes	In the past	Yes	In the past	Unchecked	Unchecked	Unchecked	Unchecked	Unchecked	Unchecked	Unchecked	Checked	Female
53	No		No		No		No		No		No		No		No		No		No		No		Unchecked	Unchecked	Unchecked	Unchecked	Unchecked	Unchecked	Unchecked	Checked	Female
56	No		No		No		No		No		No		No		No		No		No		No		Unchecked	Unchecked	Unchecked	Unchecked	Unchecked	Unchecked	Unchecked	Checked	Male
59	Yes	In the past	No		Yes	In the past	No		Yes	In the past	No		Yes	In the past	Yes	In the past	No		Yes	In the past	No		Unchecked	Unchecked	Unchecked	Unchecked	Unchecked	Unchecked	Unchecked	Checked	Male
61	No		No		No		No		No		No		No		No		No		No		No		Unchecked	Unchecked	Unchecked	Unchecked	Unchecked	Unchecked	Unchecked	Checked	Male
63	No		Yes	In the past	No		No		No		No		No		Yes	In the past	Yes	In the past	No		No		Unchecked	Unchecked	Unchecked	Unchecked	Unchecked	Unchecked	Unchecked	Checked	Female
64	Yes	In the past	Yes	In the past	Yes	In the past	Yes	In the past	Yes	In the past	No		No		No		Yes	In the past	Yes	In the past	No		Unchecked	Unchecked	Unchecked	Unchecked	Unchecked	Unchecked	Unchecked	Checked	Male
65	Yes	In the past	Yes	In the past	Yes	In the past	Yes	In the past	Yes	In the past	Yes	In the past	Yes	In the past	Yes	In the past	Yes	In the past	Yes	In the past	Yes	In the past	Unchecked	Unchecked	Unchecked	Unchecked	Unchecked	Unchecked	Unchecked	Checked	Male
66	Yes	In the past	Yes	In the past	Yes	In the past	Yes	In the past	Yes	In the past	Yes	In the past	Yes	In the past	Yes	In the past	Yes	In the past	Yes	In the past	No		Unchecked	Unchecked	Unchecked	Unchecked	Unchecked	Unchecked	Unchecked	Checked	Female
67	No		No		No		No		Yes	In the past	No		No		Yes	In the past	No		No		No		Unchecked	Unchecked	Unchecked	Unchecked	Unchecked	Unchecked	Unchecked	Checked	Female
68	Yes	In the past	Yes	In the past	Yes	In the past	Yes	In the past	Yes	In the past	Yes	In the past	No		No		No		Yes	In the past	Yes	In the past	Unchecked	Unchecked	Unchecked	Unchecked	Unchecked	Unchecked	Unchecked	Checked	Male
69	Yes	In the past	Yes	In the past	Yes	In the past	Yes	In the past	Yes	In the past	Yes	In the past	Yes	In the past	Yes	In the past	No		Yes	In the past	Yes	In the past	Unchecked	Unchecked	Unchecked	Unchecked	Unchecked	Unchecked	Unchecked	Checked	Male
70	Yes	In the past	No		No		No		No		No		No		No		No		No		No		Unchecked	Unchecked	Unchecked	Unchecked	Unchecked	Unchecked	Unchecked	Checked	Male
71	No		No		No		No		No		No		No		No		No		No		No		Unchecked	Unchecked	Unchecked	Unchecked	Unchecked	Unchecked	Unchecked	Checked	Female
72	No		No		No		No		No		No		No		No		No		No		No		Unchecked	Unchecked	Unchecked	Unchecked	Unchecked	Unchecked	Unchecked	Checked	Female
73	No		No		No		No		No		No		No		No		No		No		No		Unchecked	Unchecked	Unchecked	Unchecked	Unchecked	Unchecked	Unchecked	Checked	Female
75	No		No		No		No		No		No		No		No		No		No		No		Unchecked	Unchecked	Unchecked	Unchecked	Unchecked	Unchecked	Unchecked	Checked	Other
76	Yes	In the past	Yes	In the past	Yes	In the past	No		No		No		No		No		No		No		No		Unchecked	Unchecked	Unchecked	Unchecked	Unchecked	Unchecked	Unchecked	Checked	Female
77	Yes	In the past	Yes	In the past	Yes	In the past	Yes	In the past	Yes	In the past	Yes	In the past	Yes	In the past	Yes	In the past	Yes	In the past	Yes	In the past	Yes	In the past	Unchecked	Unchecked	Unchecked	Unchecked	Unchecked	Unchecked	Unchecked	Checked	Female
78	Yes	In the past	Yes	In the past	Yes	In the past	Yes	In the past	Yes	In the past	No		Yes	In the past	Yes	In the past	Yes	In the past	Yes	In the past	No		Unchecked	Unchecked	Unchecked	Unchecked	Unchecked	Unchecked	Unchecked	Checked	Female
79	Yes	In the past	Yes	In the past	Yes	In the past	Yes	In the past	Yes	In the past	Yes	In the past	Yes	In the past	Yes	In the past	Yes	In the past	Yes	In the past	Yes	In the past	Unchecked	Unchecked	Unchecked	Unchecked	Unchecked	Unchecked	Unchecked	Checked	Male
2	Yes	In the past	Yes	In the past	Yes	In the past	Yes	In the past	Yes	In the past	Yes	In the past	Yes	In the past	Yes	In the past	Yes	In the past	Yes	In the past	Yes	In the past	Checked	Unchecked	Unchecked	Unchecked	Unchecked	Unchecked	Unchecked	Unchecked	Female	Litter of vadka a day	21 years old	about a year	Alone	Drink for the feeling and your body started to need it to function	30
3	Yes	In the past	Yes	In the past	Yes	In the past	Yes	In the past	Yes	In the past	Yes	In the past	Yes	In the past	Yes	In the past	Yes	In the past	Yes	In the past	Yes	In the past	Checked	Unchecked	Unchecked	Unchecked	Unchecked	Unchecked	Unchecked	Unchecked	Male	half gallon of jack daniles a day	25	6 years	Alone	PTSD	32
4	No		Yes	In the past	Yes	In the past	No		Yes	In the past	Yes	In the past	Yes	In the past	Yes	In the past	Yes	In the past	Yes	In the past	Yes	In the past	Checked	Unchecked	Unchecked	Unchecked	Unchecked	Unchecked	Unchecked	Unchecked	Female	8 pints in a day	16 years old	until 24	With other Natives	mixed of different things in family, grew up with drinking in family, domestic violence in family and fighting. thought this was normally but learn when was older it not normal.	24
5	Yes	In the past	Yes	In the past	Yes	In the past	No		Yes	In the past	No		Yes	In the past	Yes	In the past	Yes	In the past	No		Yes	In the past	Checked	Unchecked	Checked	Unchecked	Unchecked	Unchecked	Unchecked	Unchecked	Female	2 cases and1.75 bottle of liqur a day	30	5 years	With other Natives	I didn't have responsibility to worry about at this time.	32								6 months only used	at least one gram	31	6 months	With other Natives
9	Yes	In the past	Yes	In the past	Yes	In the past	Yes	In the past	Yes	In the past	Yes	In the past	Yes	In the past	Yes	In the past	Yes	In the past	Yes	In the past	Yes	In the past	Checked	Unchecked	Unchecked	Unchecked	Unchecked	Unchecked	Unchecked	Unchecked	Male	A pint to a couple 6 packs and four 40 oz	15	a year of drinking like this	With other Natives	I did it made me feel better	33
11	No		Yes	In the past	Yes	In the past	Yes	In the past	Yes	In the past	Yes	In the past	Yes	In the past	Yes	In the past	Yes	In the past	Yes	In the past	Yes	In the past	Checked	Unchecked	Unchecked	Unchecked	Unchecked	Unchecked	Unchecked	Unchecked	Female	drinking by the pitcher and would be 2-4 pithcers of beer	24	5 years of drinking like this	Alone	Was depressed and was angry at the world	46
12	Yes	In the past	Yes	In the past	Yes	In the past	Yes	In the past	Yes	In the past	Yes	In the past	No		Yes	In the past	Yes	In the past	Yes	In the past	Yes	In the past	Checked	Unchecked	Unchecked	Unchecked	Unchecked	Unchecked	Unchecked	Unchecked	Female	drinking a 24 pack a day	19	2 years	With non-Natives	would drink after work	41
14	Yes	In the past	Yes	In the past	Yes	In the past	Yes	In the past	Yes	In the past	Yes	In the past	Yes	In the past	Yes	In the past	Yes	In the past	Yes	In the past	Yes	In the past	Checked	Unchecked	Unchecked	Unchecked	Unchecked	Unchecked	Unchecked	Unchecked	Male	I would bindge drink for 1 to 2 weeks	25	7 years	With non-Natives	For the feelings and to forget my problems	31
15	Yes	In the past	Yes	In the past	Yes	In the past	Yes	In the past	Yes	In the past	Yes	In the past	No		Yes	In the past	Yes	In the past	Yes	In the past	Yes	In the past	Checked	Unchecked	Unchecked	Unchecked	Unchecked	Unchecked	Unchecked	Unchecked	Male	24 pack of beer	19	4 years	With non-Natives	I went college with white people and I was trying to be like them. Also it was a college town 5 dollars could get you drunk for the whole night.	30
16	Yes	In the past	Yes	In the past	Yes	In the past	Yes	In the past	Yes	In the past	Yes	In the past	Yes	In the past	No		No		Yes	In the past	Yes	In the past	Checked	Checked	Checked	Unchecked	Unchecked	Unchecked	Unchecked	Unchecked	Female	6 to 12 cans of alcohol	25 years old	20 years	Alone	because my body was craving for it	43	daily	half ounze a day	25	10 years	With other Natives	that all there was to do	43	daily	half a gram to a gram a day	25	18 years	Alone
18	Yes	In the past	Yes	In the past	Yes	In the past	No		Yes	In the past	Yes	In the past	Yes	In the past	Yes	In the past	Yes	In the past	Yes	In the past	Yes	In the past	Checked	Unchecked	Unchecked	Unchecked	Unchecked	Unchecked	Unchecked	Unchecked	Female	12 ozs	18	10 years	With non-Natives	It made me feel good	30
20	Yes	In the past	Yes	In the past	Yes	In the past	Yes	In the past	Yes	In the past	Yes	In the past	Yes	In the past	Yes	In the past	Yes	In the past	Yes	In the past	Yes	In the past	Checked	Unchecked	Unchecked	Unchecked	Checked	Unchecked	Unchecked	Unchecked	Male	1/5 of a whisky	9 years old	24 years	With other Natives	I mostly drank because I didn't have the harion and it would numb the withdrawl affect.	33
21	Yes	In the past	Yes	In the past	No		No		Yes	In the past	Yes	In the past	Yes	In the past	Yes	In the past	Yes	In the past	Yes	In the past	Yes	In the past	Checked	Unchecked	Unchecked	Checked	Unchecked	Unchecked	Unchecked	Unchecked	Male	24 cans	19	2 years`	With non-Natives	social norm to fit in part of being in a frat house, it was expected to party like that and it was fun	25
22	Yes	In the past	Yes	In the past	Yes	In the past	Yes	Now	Yes	Now	No		Yes	Now	No		Yes	In the past	Yes	In the past	Yes	In the past	Checked	Unchecked	Unchecked	Unchecked	Unchecked	Checked	Checked	Unchecked	Female	pint	28	7 months	Alone	depression, seperation, grieving	29
23	Yes	In the past	Yes	In the past	Yes	In the past	Yes	Now	Yes	In the past	Yes	In the past	Yes	In the past	Yes	In the past	Yes	In the past	Yes	In the past	Yes	In the past	Checked	Checked	Checked	Checked	Checked	Checked	Checked	Unchecked	Female	24 cans and 5mil of harder alcohol	20	many years	With other Natives	it was the thing to do	20	daily	1 to 2 bowls daily	24	many years	With non-Natives	it was available, her exboyfriend was a dealer	14	daily	a little at first the very heavy use	27	2 years	With non-Natives
25	No		Yes	In the past	Yes	In the past	Yes	Now	No		No		No		No		No		Yes	In the past	Yes	In the past	Checked	Checked	Unchecked	Unchecked	Unchecked	Unchecked	Unchecked	Unchecked	Female	6 pack to 24 pack and 5 shots of alcohol	24	8 years	With non-Natives	it was jsut social drinking	33	every day	about a half gram	19	6 years, then slowly whined off	Alone	she jsu liked doing it at the time	35
26	Yes	In the past	Yes	In the past	Yes	In the past	No		Yes	In the past	Yes	In the past	Yes	In the past	Yes	In the past	Yes	In the past	Yes	In the past	Yes	In the past	Checked	Checked	Checked	Checked	Unchecked	Checked	Checked	Unchecked	Female	nothing less then a beer or a glass of vine	in her 20's	24 years	With non-Natives	because she was addicted	44 years old	daily	a joint a day in high school	14 years old	4 years	With non-Natives	didnt feel addicted to marijuana it was mostly social	48	only tried twice	didn't know	20	only tried 2 timwes	With non-Natives
27	Yes	Now	Yes	Now	No		No		No		No		No		No		No		No		No		Checked	Unchecked	Unchecked	Unchecked	Unchecked	Unchecked	Unchecked	Unchecked	Female	6 pack per night	don't remember maybe in her 30's	41 years	Alone	because she can	71
28	Yes	In the past	Yes	In the past	Yes	Now	Yes	Now	Yes	In the past	No		Yes	In the past	Yes	In the past	Yes	In the past	Yes	In the past	No		Checked	Checked	Unchecked	Checked	Unchecked	Unchecked	Unchecked	Unchecked	Female	gallons	13	4 years	With other Natives	she states because she didnt have to think about daily life self medication	still occasionally a glass of vine....heavily she was 21 yrs old	daily	2-3 joints per day, grew the 1/8th of an ounce or more for years	16	24	With other Natives	self medication	39
29	Yes	In the past	Yes	In the past	Yes	In the past	Yes	Now	Yes	In the past	Yes	In the past	Yes	In the past	Yes	In the past	Yes	In the past	Yes	In the past	Yes	In the past	Checked	Unchecked	Checked	Unchecked	Unchecked	Checked	Unchecked	Unchecked	Female	3 shooters and a couple beers	28	7	With other Natives	it helped when she didn;t have other drugs, or the calm the other highs	35								daily	10 bag or 20 bag	35	1.5 year	With other Natives
31	Yes	In the past	No		No		No		Yes	In the past	No		Yes	In the past	Yes	In the past	No		Yes	In the past	No		Checked	Unchecked	Unchecked	Checked	Unchecked	Unchecked	Unchecked	Unchecked	Female	liter or 750 mil per day	24	3 years	Alone	I dont know, she was masking things pain and hurt, it was easier to do her job at a strip club, young dumb.	27
33	Yes	In the past	No		No		Yes	In the past	No		Yes	In the past	No		Yes	In the past	Yes	In the past	Yes	In the past	No		Checked	Checked	Unchecked	Unchecked	Unchecked	Unchecked	Checked	Unchecked	Female	1 16 ounz of liqure	18	four months	With other Natives	mental illness didn't want to feel depressed	24	none	3 blunts a day	15	3 years	With other Natives	to fight my depression	24
34	Yes	In the past	No		No		No		Yes	In the past	Yes	In the past	No		No		No		Yes	In the past	No		Checked	Unchecked	Unchecked	Unchecked	Unchecked	Unchecked	Unchecked	Unchecked	Female	One 16oz of liqoure	18	3 months	With other Natives	I just got off probation and got carried away	20
36	Yes	In the past	No		Yes	In the past	Yes	Now	Yes	In the past	No		Yes	In the past	Yes	In the past	No		Yes	In the past	Yes	In the past	Checked	Checked	Unchecked	Unchecked	Unchecked	Unchecked	Unchecked	Unchecked	Female	more ten 1 can or bottle a day upto 4 some days	18	4 years	With other Natives	se felt like she want to not feel sad, and enjoy time with friends had depression then and was lonley	24	mulitple time a day	joints, bongs hits , thc vapes, and blunts daily unsure of the measurements.	19	1 years or more	With non-Natives	it was available, and she enjoyed the feeling	27
41	Yes	In the past	Yes	In the past	Yes	In the past	Yes	In the past	Yes	In the past	Yes	In the past	Yes	In the past	Yes	In the past	Yes	In the past	Yes	In the past	Yes	In the past	Checked	Checked	Unchecked	Unchecked	Unchecked	Unchecked	Unchecked	Unchecked	Female	6 beers	14	7 months	With non-Natives	she was depressed, foing through things with friends and family and a death in her circle and stress	16	daily	2 grams	13	15-16	With non-Natives	depression and stress and thought she was being cool	16
42	Yes	In the past	Yes	In the past	Yes	In the past	Yes	In the past	Yes	In the past	Yes	In the past	Yes	In the past	Yes	In the past	Yes	In the past	Yes	In the past	Yes	In the past	Checked	Checked	Unchecked	Unchecked	Unchecked	Unchecked	Unchecked	Unchecked	Female	24 cans a day	14	16	With non-Natives	jsut to hang out, it became a habbit	16	every day 3 times a day	3 blunts	14	2	With non-Natives	the group of people she was hanging out with	16
45	No		No		Yes	In the past	No		No		No		No		No		No		Yes	In the past	No		Unchecked	Unchecked	Unchecked	Checked	Unchecked	Checked	Unchecked	Unchecked	Female
46	Yes	In the past	No		Yes	In the past	No		No		No		Yes	In the past	No		No		No		No		Unchecked	Checked	Checked	Unchecked	Unchecked	Unchecked	Unchecked	Unchecked	Female							daily	2 or 3 grams	18	till I was 26	With non-Natives	just to help sleep do to working night shift	30	few times a week	2 grams	26	till was 30	With non-Natives
51	No		No		No		No		No		No		No		No		No		No		No		Checked	Checked	Unchecked	Unchecked	Unchecked	Unchecked	Unchecked	Unchecked	Male	6 pack of beer	22	3 months	With other Natives	just for social environment	46	2-3 times per month	2-3 puffs	22	3-6 month period	With other Natives	just a social setting	33
54	Yes	In the past	Yes	In the past	Yes	In the past	Yes	Now	Yes	In the past	Yes	In the past	Yes	In the past	Yes	In the past	Yes	In the past	Yes	In the past	No		Checked	Checked	Checked	Checked	Unchecked	Unchecked	Unchecked	Unchecked	Female	a 5th of alcohol	25	until 30 years old	With non-Natives	she had an addiction problem, and partial to depression	still has a glass or 2 of vine now	daily	1/2 ounce to an ounce per day	18	12 years	With non-Natives	the thing to do	still occasionally uses, 1 or 2 time every other year	only used it one time	4-5 puffs that one time	26	just tried it once	With non-Natives
55	Yes	In the past	Yes	In the past	Yes	In the past	Yes	Now	Yes	In the past	Yes	In the past	Yes	In the past	Yes	In the past	Yes	In the past	Yes	In the past	Yes	In the past	Checked	Unchecked	Unchecked	Unchecked	Unchecked	Unchecked	Unchecked	Unchecked	Male	gallon or more	early 30's	almost 10 years	With non-Natives	I was bitter and in denial.	32
57	Yes	In the past	Yes	In the past	Yes	In the past	Yes	Now	Yes	In the past	Yes	In the past	Yes	In the past	Yes	In the past	Yes	In the past	Yes	In the past	Yes	In the past	Checked	Checked	Checked	Unchecked	Unchecked	Unchecked	Unchecked	Unchecked	Male	12 PACK	16	4 YEARS	With other Natives	I DRANK MORE MOST TIMES	25	DAILY	SEVERAL GRAMS	17 YEARS OLD	3 YEARS	With other Natives	IT WAS ALL I COULD GET	25	DAILY	ABOUT A GRAM	19	2 YEARS	With other Natives
58	No		Yes	Now	Yes	Now	No		Yes	In the past	No		No		No		No		Yes	In the past	Yes	In the past	Checked	Checked	Unchecked	Unchecked	Unchecked	Unchecked	Unchecked	Unchecked	Female	pitchers , and then can later after parties	21	29 years	With other Natives	we were all doing it, we considered it socializing	62 had a couple glass of wine, with lots of dry years between drinks	daily	varied a joint to a couple joints	18 years old	44 years	With other Natives	Self medicating	62
60	Yes	In the past	Yes	In the past	Yes	In the past	Yes	In the past	Yes	In the past	Yes	In the past	Yes	In the past	Yes	In the past	Yes	In the past	Yes	In the past	Yes	In the past	Checked	Unchecked	Unchecked	Unchecked	Unchecked	Unchecked	Unchecked	Unchecked	Female	up to 20 per day	18	8 years	With non-Natives	because it helped me forget my worries, stresses and cope	25
62	Yes	In the past	Yes	Now	No		No		Yes	In the past	No		Yes	In the past	Yes	In the past	Yes	In the past	Yes	In the past	Yes	In the past	Checked	Unchecked	Unchecked	Unchecked	Unchecked	Unchecked	Unchecked	Unchecked	Male	12 pack	35	5 or more years	With other Natives	i dont know	41
74	Yes	In the past	Yes	In the past	Yes	In the past	Yes	In the past	No		Yes	In the past	No		Yes	In the past	Yes	In the past	Yes	In the past	Yes	In the past	Checked	Unchecked	Unchecked	Unchecked	Unchecked	Unchecked	Unchecked	Unchecked	Female	1 to 2 litters of liqure	17 years old	8 years of my life	With other Natives	I don't know why, I supported my habbit. I drink to get drunk	25 years old
80	No		No		No		Yes	Now	No		No		No		No		No		No		No		Unchecked	Checked	Unchecked	Unchecked	Unchecked	Unchecked	Unchecked	Unchecked	Male							One once per weekend	quarter of an ounce	20	21	With other Natives	To help me ease the stress of my life and daily home life	21
[truncated: 185 more columns]
